# Supplementary material for: Dual HDAC and PI3K Inhibitor CUDC-907 Inhibits Growth of Pleural Mesothelioma: The Impact of Cisplatin Sensitivity and Myc Expression
Source: Cells. 2025 Oct 15;14(20):1599. doi: 10.3390/cells14201599 (PMC12563042; doi:10.3390/cells14201599)
Supplement: Supplementary file 1 [file cells-14-01599-s001.zip]

Archive with 1 entries (1 files):
- cells-3849412-supplementary.pdf
